# Supplementary material for: Dynamic increase of M2 macrophages is associated with disease progression of colorectal cancers following cetuximab-based treatment
Source: Sci Rep. 2022 Jan 31;12:1678. doi: 10.1038/s41598-022-05694-x (PMC8803829; doi:10.1038/s41598-022-05694-x)
Supplement: Supplementary file 4 — Supplementary Information 4. [file 41598_2022_5694_MOESM4_ESM.csv]

Supplementary Table 2. Acquired resistance signature
	log2 Fold Change at post-treatment	Adjusted P value
CYP4A22	7.392069539	7.50E-20
HRG	9.401308262	9.00E-11
FGA	10.11673884	2.00E-10
AL583836.1	5.398977939	1.95E-09
FGG	9.43325672	4.50E-09
TTR	10.2264575	4.94E-09
HEPACAM	7.180468275	2.51E-08
FGB	9.989125372	6.71E-08
APOB	8.3699857	6.71E-08
HPD	8.632210212	6.89E-08
ORM1	9.16737776	1.23E-07
GOLGA6A	5.801477505	1.23E-07
GNMT	4.24845939	1.23E-07
SNX29P2	1.691966263	1.23E-07
HP	8.009319002	4.80E-07
SERPINA4	4.479687507	5.77E-07
UGT2B4	11.0942065	8.82E-07
HPN	4.856777607	1.26E-06
GOLGA6B	7.284820952	1.62E-06
CDH23	1.9489954	1.64E-06
AMBP	7.184814569	1.73E-06
CPB2	7.054070246	1.73E-06
ART4	5.060482816	1.73E-06
APOE	2.344755817	1.86E-06
GOLGA8O	1.757914485	1.86E-06
ACMSD	5.332486041	3.21E-06
GRB14	1.812992504	3.27E-06
P2RX7	1.484898029	3.42E-06
FTCD	7.641973535	4.30E-06
ITIH1	9.679102583	4.96E-06
CCDC198	3.985827399	1.18E-05
NPC1L1	2.400653726	1.24E-05
ANXA8L1	6.833530967	1.37E-05
MYH7	7.275955132	1.44E-05
VCX3A	5.014174225	1.83E-05
APOA2	7.897420287	1.92E-05
CYP4A11	7.197632692	1.92E-05
F13B	8.670812093	2.21E-05
GOLGA8R	1.744476198	2.21E-05
APOH	8.221520854	2.39E-05
OIT3	5.39248377	2.91E-05
RGN	3.895811716	2.91E-05
CFHR3	6.607233935	3.43E-05
CDH2	2.319974678	3.48E-05
APCS	9.272652481	3.73E-05
GPC3	2.846340482	3.89E-05
SERPINA11	8.745641985	3.93E-05
PON1	7.507191431	4.39E-05
GC	9.835145709	6.02E-05
UGT2B11	5.377840428	6.02E-05
BCHE	3.736300038	6.86E-05
MYOM1	2.329938534	8.42E-05
TF	6.3609149	9.10E-05
NANOGP8	4.359392796	0.000103506
ALB	9.530207697	0.00010564
PTH1R	4.655669807	0.00010564
PPP1R1A	5.767931626	0.00011156
AL356056.1	4.39822629	0.000111748
GOLGA8M	2.382727726	0.000120967
TNNI1	5.133940552	0.000127697
KNG1	6.075354927	0.000128292
CFHR2	10.24736512	0.00013073
ITIH2	6.199328057	0.000134428
APOC4	5.2742569	0.000141001
KRTAP5-7	4.931852701	0.000147644
GOLGA8B	2.272778925	0.000165801
SHISA9	2.018086224	0.00016887
CYP2E1	5.769375852	0.000180894
ALPK2	1.975639215	0.000180972
CUX2	5.434050639	0.000204544
CFHR4	10.0091292	0.000206206
STAB2	2.432863591	0.000213969
APOC3	9.233999547	0.00021955
FOLH1B	5.081642529	0.00021955
ITGAD	4.118737342	0.00021955
CRP	11.19496036	0.000268481
SHLD2P3	4.053170477	0.00027345
MARCO	3.346972166	0.00027345
SCAND2P	1.419497451	0.000274329
DBH	5.700107344	0.000277353
PIEZO2	1.425491799	0.000277353
F11	7.104182028	0.000293523
INHBE	5.504730066	0.000293523
CMYA5	2.207139641	0.000309279
C8A	9.968709793	0.000316185
LRMDA	1.697911787	0.000360868
GYS2	8.397627409	0.000467358
SMLR1	3.976656225	0.000469526
CHRNA4	8.257399535	0.000501838
KCNT2	2.160348624	0.000501838
MTSS1	2.009792535	0.000507081
HAMP	4.947023539	0.000507221
CTAGE10P	3.279099454	0.00050935
ACSM2B	8.575377824	0.000511399
SERPINC1	6.776113751	0.000522253
ITIH4	5.147654093	0.000564434
PIK3C2G	8.589582653	0.000569838
G6PC	10.47778591	0.000595085
RANBP3L	3.328358011	0.000620947
GARS-DT	1.677248669	0.000620947
APOC1	2.492029451	0.000621342
ORM2	6.535344598	0.000638689
ARG1	4.750924664	0.000685183
SULT2A1	7.260478728	0.000714075
C3	2.481676049	0.000738279
GBA3	6.703512813	0.000779204
VTN	5.507643213	0.000819868
AC245041.2	5.983278975	0.000877362
KLB	3.123986908	0.000877362
PSG7	5.939104798	0.000888283
MB	4.376634713	0.000893147
HABP2	5.936854145	0.000896388
AGXT	8.61442779	0.000989551
CYP8B1	6.781987958	0.001018245
NR0B2	3.177873363	0.001154963
CYP2C9	7.146326456	0.001318483
SLC25A47	4.043235643	0.001413836
XIRP2	6.768307081	0.001421916
CRHBP	3.922483809	0.001529888
OR52L1	5.664451634	0.001630438
CFI	1.680255907	0.001653744
FGL1	10.40962521	0.00167536
CRYZL2P-SEC16B	1.594920031	0.00167536
CD163	1.24955955	0.001683529
UPB1	5.747061578	0.001813092
A1BG	5.170205154	0.001813092
CACNA1S	4.101737951	0.001853749
ADH1A	4.517334285	0.001862079
ZNF334	2.116151459	0.00193911
SLC17A3	7.907846328	0.001987013
CLTRN	3.395236792	0.001987013
F2	5.580229224	0.002103509
HRNR	1.246654586	0.002251736
GOLGA6L4	1.278808425	0.002354377
SERPINA6	4.385590172	0.002365834
TFR2	2.79027054	0.002375523
ADCY1	1.798520107	0.002391733
ITIH3	5.649000931	0.002710406
SERPINA3	4.980278597	0.00271903
ANXA8	5.038577822	0.002722933
HPR	2.651714593	0.002804809
BORCS7-ASMT	5.793876002	0.00282455
CD5L	4.833250968	0.002835903
ACTA1	6.15319055	0.002862886
HJV	8.937781054	0.002916997
RTP3	4.655619184	0.002947435
TDO2	2.220290685	0.003012117
SLC13A5	6.765582543	0.003092094
GJC2	2.516745799	0.003092094
AC022532.1	4.135795693	0.003139658
CYP26A1	5.765901173	0.003139698
CGNL1	1.882466827	0.003249644
OBSL1	1.192399196	0.003252517
BNC1	4.017092354	0.003448859
TAT	10.16353433	0.003569997
OCA2	1.551324485	0.003806364
COLEC11	3.755869232	0.003844404
PRODH2	5.17733558	0.003877106
UNC93A	2.601205756	0.004079574
AFM	10.02611345	0.004295088
C3P1	2.969947666	0.004332994
CYP27A1	1.741341668	0.004348783
AKR1D1	7.187838093	0.004352878
ACSL6	1.65006416	0.004367854
SLC7A2	2.299169939	0.004469706
PRSS35	2.802358829	0.004484504
NPY4R	1.926857333	0.004640605
PROC	2.882149072	0.004740079
HSD17B13	5.432092829	0.004812517
CYP2A7	3.174179236	0.004976843
LIPC	3.013593836	0.005195695
CAMK2B	5.189083129	0.005199577
ABCB4	2.174724822	0.005300098
ACSM5	3.841504312	0.005614569
C8B	7.752827819	0.005779002
ACADL	6.290224308	0.005779002
ADH4	5.33381446	0.005779002
IGFALS	3.132635318	0.005779002
ACSBG2	5.404084782	0.005828071
FAM153B	4.220458361	0.005858988
F5	2.069291103	0.005906821
F12	2.788940565	0.005910293
SLCO1A2	3.664192403	0.005998389
AOC4P	3.084285574	0.005998389
SLC2A2	5.616546198	0.006077053
CD72	1.45251224	0.006083383
SERPINA7	6.424571832	0.006294406
DMRTA1	2.806435771	0.006542811
C1RL	1.271943731	0.006631266
TDRD15	2.767213405	0.006639053
HAO2	6.188941644	0.006831512
SEC14L4	4.124716639	0.006892818
FCN3	3.037033249	0.006892818
CTH	1.289387444	0.006939198
PCDHB18P	1.144186305	0.006939198
FXYD1	3.034887134	0.007343341
CYP2C8	4.594763295	0.007395199
CTAGE12P	2.624265821	0.007530205
MGAT4C	4.833461436	0.007688147
MASP1	2.166430549	0.007688147
NR1H4	5.125936361	0.007983054
CBS	2.178257901	0.008014456
ABCC2	1.998942167	0.008014456
CYP3A43	4.834909416	0.008099251
CCT8P1	1.298833051	0.008107305
TRGC2	2.237613689	0.00819638
PCDHGA3	1.764475035	0.00832243
CFAP221	3.848382377	0.008465714
HPX	4.788089136	0.008513012
MAFB	1.168086505	0.008513012
CR1L	3.415167978	0.008765896
SLC6A1	2.560571606	0.00889859
TMPRSS6	4.844767712	0.009073021
KCNC3	1.502862207	0.009701374
CYP4F22	4.85079745	0.010230229
IGKV2-28	11.30512356	0.01027415
ACTG1P1	4.636237098	0.010492983
PKHD1	4.493183315	0.010492983
MTTP	2.294883924	0.010492983
MEGF6	1.630811693	0.010492983
AL033529.1	4.832081796	0.010813951
MYO7A	1.570709778	0.011358233
SHBG	2.803908981	0.011887691
APOA1	9.735257212	0.011891304
MAT1A	6.319111729	0.011955528
APOC1P1	6.4564301	0.011961852
FAM21EP	3.267860644	0.011998623
ASPG	4.422711838	0.01252641
UGT2B10	5.120201485	0.012533575
CCDC80	1.370751639	0.012533575
CCL14	2.621980513	0.012579516
TRPM3	1.744674065	0.012579516
PRG4	3.246662217	0.013105115
ABAT	1.693272259	0.013105115
TRPM8	4.491443329	0.0134641
CSPG4P5	4.584503648	0.013465306
PLGLB1	3.866654584	0.013598744
CYP2B7P	2.927746822	0.013598744
GSTA2	6.163806301	0.013900436
LCAT	1.204817744	0.014028494
GCKR	5.569932225	0.014099252
ADHFE1	2.398960323	0.014576365
CFH	1.978621319	0.01482972
AC112128.1	1.3244814	0.014846766
ASGR2	6.998983775	0.014967213
PPIAP72	2.326457279	0.014995818
N4BP2L1	1.181033149	0.015044634
ACSM2A	9.036102782	0.015084973
C6	4.985002568	0.015183682
CPN2	5.820157648	0.015320949
MANSC4	3.054973213	0.015382842
C9	7.305488624	0.01589647
GDF2	4.968590579	0.01589647
AADAC	3.914028503	0.015955715
LRRTM3	4.461182668	0.016090365
AC026150.3	2.280328475	0.016372365
USP17L1	3.625438529	0.016460975
COL2A1	3.261041659	0.016460975
SLC47A1	1.965670146	0.0165496
CHIT1	2.793269061	0.016679707
PBLD	1.751983602	0.016683595
LRP2	2.771106628	0.01689766
PPARGC1A	1.725925854	0.016948334
SLC28A1	5.291941015	0.01724476
PKDCC	1.200640709	0.01724476
SYT12	4.283034292	0.018022965
TTC6	1.684422931	0.018022965
AC234775.2	1.818052837	0.018893651
OGDHL	5.251972577	0.018911761
CYP2D6	2.044811572	0.018911761
ACRV1	2.985523812	0.019350131
PMS2P2	2.715177002	0.019350131
C7	3.835304112	0.019443193
PKLR	4.336000644	0.019809343
AC024592.3	2.46101554	0.01983732
HNRNPA1P53	3.415567978	0.020730952
HDDC3	1.120403445	0.020884756
TRPV6	4.206331443	0.020904534
APOF	8.126032949	0.021302493
USH2A	3.058285029	0.021356567
PDE2A	1.390058093	0.021356567
ERBB4	3.829560775	0.02167184
ATP2B2	4.50909133	0.022222343
HK3	1.116317514	0.022294622
GOLGA6L5P	1.340196179	0.022568527
MYH2	5.703817964	0.022634873
HMGCS2	1.223441822	0.023329479
CD14	1.103489409	0.02364476
GUCY1B2	1.764674623	0.023729517
MYOZ2	3.828489974	0.023784801
ADH1B	3.851828657	0.023921334
SERPINF2	3.665177368	0.024764168
CICP14	1.103853392	0.024838168
CP	3.672639507	0.024939854
ACTG1P14	1.479340023	0.025335003
AC002094.3	4.452419887	0.02538928
IBA57-DT	3.228781804	0.025536711
GATM	2.008759527	0.025650662
TNXA	8.466351135	0.025835471
APOC2	3.155573107	0.026082362
SORD2P	2.679975827	0.026227737
AGTR1	2.661754904	0.026360208
CNDP1	3.258631958	0.026427723
MFSD4A	1.366535459	0.026427723
PNMA6A	2.245842157	0.026455639
CFHR1	3.381036094	0.026485138
AC005534.1	2.986246896	0.026485138
FOXD4L4	2.055339551	0.026485138
SULT1A1	1.100470058	0.026485138
AL450384.2	1.90231742	0.026660361
CNBD2	1.943062528	0.027066463
CBSL	3.722395974	0.027395441
NHLRC1	1.317612456	0.027475945
ANKRD20A2	5.016577834	0.027745004
LBP	5.234062988	0.028149518
SLCO2B1	1.054008412	0.028353348
CES1	3.188576159	0.028523668
AC098591.1	5.644830967	0.029018587
HNRNPA1P2	4.764824554	0.029160875
GLYATL1	3.743297491	0.029160875
F8	1.522600617	0.029247089
ST3GAL6	1.226574847	0.029247089
PLG	3.958758959	0.029476538
SLC22A25	6.444103924	0.030232066
AC240565.2	1.010001275	0.030232066
CPS1	4.220007994	0.030323812
AHSG	8.831055877	0.030698798
PROX1	1.096384824	0.031962685
SPATA31D1	5.037664034	0.03215091
CYP3A7	1.858612596	0.032418895
SLC25A27	1.177062814	0.032750914
CTNNA3	2.893635022	0.033298434
AC108472.1	2.748637068	0.033298434
ABCA4	2.202600413	0.033298434
PCDHB15	1.177595811	0.033298434
LGR5	1.500858487	0.033777076
SLC17A2	8.110970891	0.034263826
SHLD2P1	2.317949858	0.034311946
SEC16B	1.143446456	0.034327724
MYL3	4.883393296	0.034479471
PMFBP1	1.062400148	0.034479471
CHST9	4.354154558	0.03471868
MST1L	1.891807869	0.03481386
CYP21A2	2.010766693	0.034828951
PCDHA8	1.758454318	0.034828951
KCND2	1.884623837	0.035002367
ANO3	3.934523282	0.035037385
COLEC10	4.54886495	0.035214967
RPL23AP84	10.01308816	0.035823752
APOA5	6.825174884	0.035823752
PON3	2.841007403	0.035823752
RNVU1-7	5.69500054	0.03636144
SPTLC3	2.045761516	0.036466873
PCARE	4.827679428	0.037743398
NAT8B	3.623650782	0.038033335
GCGR	6.460234685	0.038796584
EFL1P1	2.022258759	0.039893627
AC025279.2	3.561655	0.040342674
KMO	2.091106226	0.040342674
DSG1	1.599013572	0.040342674
MT-RNR1	1.126331521	0.040342674
PKNOX2	1.79369147	0.040516642
PKD1L3	2.616870565	0.040995964
AR	2.28156881	0.040995964
CFHR5	9.664687996	0.04123552
Z95624.1	4.054391915	0.041424944
CTSF	1.098499337	0.041537824
RNF165	3.236127435	0.041901475
PHC1P1	1.048451262	0.042362733
UGT2B15	3.67467384	0.04238807
JMJD7	1.564543783	0.043294244
TRPC5	3.674761464	0.043444804
SLC25A2	2.185049778	0.043835256
AC117382.1	1.083035706	0.043835256
RTN1	1.268689179	0.043999231
DPYS	5.561459551	0.044245288
FN1	1.101225595	0.044245288
PTPRQ	4.54224929	0.044417311
HNRNPA1P33	2.434449029	0.045265915
FGFR2	1.057575347	0.045569759
SPIC	3.90399037	0.045602887
AZGP1P1	4.978515158	0.045618503
GALNT16	1.782475765	0.046028217
AGAP10P	1.494529387	0.046933982
TM4SF5	1.722036732	0.047056154
AFP	5.465813556	0.047136395
ZFP41	2.174216959	0.047136395
ACSS3	1.504388508	0.047402541
GDPD5	1.233293736	0.047421121
TCAP	3.594421528	0.047846417
PRH2	3.582606638	0.048229104
DAO	4.544613954	0.048657259
SKOR1	2.758063046	0.049808636
RDH16	4.873592939	0.049885559
